# Supplementary material for: Economic and disease burden of Japanese encephalitis in Zhejiang Province, 2013–2018
Source: PLoS Negl Trop Dis. 2021 Jun 21;15(6):e0009505. doi: 10.1371/journal.pntd.0009505 (PMC8248708; doi:10.1371/journal.pntd.0009505)
Supplement: S1 Table — 60 laboratory confirmed JE cases (or their parents/spouse/guardians) were interviewed for the basic information, retrospective disease history, and the corresponding economic costs, combined with the billing information and medical records from hospitals. (XLS) [file pntd.0009505.s002.xls]

## Sheet: Cost in CNY
N	NUM	Year	GENDER	Age	Age Group	Direct medical	Direct non-medical	Direct Total	Indirect	Total	Residential	Migration	Occupation	Self-pay	Immunization	Sequela
1	3008	2018	1	10	2	29440.8	1918	31358.8	5798.98	37157.8	2	0	1	0	1	2
2	3004	2016	1	43	3	92598.8	3189.28	95788.1	50082.3	145870	2	1	2		2	1
3	1101	2017	1	12	2	66992.7	515	67507.7	10543.6	78051.3	2	0	1	1	2	1
4	3011	2016	1	3	1	29584.7	2656.49	32241.2	8962.06	41203.3	2	1	1	1	1	2
5	5004	2017	2	60	3	171415	19750.6	191166	263592	454758	2	0	2	0	2	1
6	1107	2013	2	0	1	6728.21	313.004	7041.21	5271.8	12313	2	1	1	1	2	2
7	2017	2015	1	7	2	6127.43	724.697	6852.13	3426.67	10278.8	2	1	1	0	1	2
8	1105	2018	2	15	2	58370	1711.44	60081.4	22932.3	83013.8	2	1	1	0	2	2
9	7008	2018	1	28	3	332492	27516	360008	263592	623600	2	0	4	0	2	1
10	2021	2018	2	22	3	53596.5	1990.44	55587	162109	217696	2	1	2	1	2	1
11	2007	2013	2	9	2	15780.5	3189.28	18969.8	3426.67	22396.4	2	0	1		3	2
12	2001	2018	1	1	1	8596.75	20.8	8617.55	5798.98	14416.5	1	0	1	1	1	2
13	1104	2013	2	30	3	33918.4	1773.69	35692.1	50345.9	86038.1	1	1	3	0	2	1
14	2014	2013	1	6	1	14023.7	3189.28	17213	3426.67	20639.7	2	0	1		3	2
15	2013	2013	2	7	2	6643.48	89.2641	6732.74	2899.49	9632.23	1	1	1	0	1	2
16	2020	2015	2	3	1	11065.1	54.1993	11119.3	9225.65	20344.9	1	0	1	0	1	2
17	3005	2017	2	1	1	10506	313.12	10819.1	25041	35860.2	2	0	1	1	1	2
18	5001	2017	1	26	2	7952.41	1275.14	9227.55	15288.2	24515.8	2	1	2	1	3	2
19	2012	2013	1	20	3	13458	3189.28	16647.3	35584.9	52232.2	2	0	3		2	1
20	7005	2018	1	26	3	422359	10554.8	432913	217726	650640	2	1	2	0	2	1
21	2019	2014	1	8	2	41811	3189.28	45000.3	3953.85	48954.1	1	1	1		2	1
22	1202	2017	2	43	3	309618	29797.9	339416	182932	522348	2	0	3	0	2	1
23	3001	2018	1	18	3	80197	3189.28	83386.3	37957.2	121343	2	1	2		2	1
24	2009	2014	1	24	3	27156.1	3189.28	30345.4	8962.06	39307.5	2	1	2		2	2
25	2004	2014	1	58	3	23151.5	3189.28	26340.8	134959	161300	1	0	2		2	1
26	3015	2017	1	38	3	941855	81926.2	1.02378e+06	245666	1.26945e+06	1	0	4	0	2	1
27	3010	2015	1	4	1	23277.1	835.018	24112.1	9489.24	33601.4	2	1	1	0	2	2
28	3003	2015	2	7	2	30067	3189.28	33256.3	7116.93	40373.2	2	0	1		2	2
29	4003	2016	1	8	2	1.64558e+06	43827.8	1.68941e+06	226687	1.9161e+06	1	0	1	0	2	1
30	3014	2016	2	0	1	13049.1	3288.79	16337.9	1845.13	18183	2	0	1	1	2	2
31	2005	2017	1	24	3	62823.7	3189.28	66013	183460	249473	1	1	2		2	1
32	3012	2015	1	38	3	33718.2	3365.6	37083.8	6062.57	43146.4	1	0	4		1	1
33	4004	2017	1	26	3	51159.8	1567.66	52727.5	41120.3	93847.7	2	0	4	0	1	1
34	2003	2018	2	6	1	107524	3386	110910	24777.5	135688	2	1	1	0	1	1
35	2006	2013	1	29	3	8254.61	3189.28	11443.9	7380.52	18824.4	2	1	2		2	2
36	3007	2016	1	0	1	82253.7	73.8386	82327.6	18187.7	100515	2	0	1	0	2	1
37	3006	2017	2	29	3	459380	28627.9	488008	263592	751600	2	0	3	0	1	1
38	4002	2016	1	17	2	7757.8	3189.28	10947.1	3690.26	14637.3	2	1	2	1	3	2
39	7006	2013	2	12	2	16429.7	1630.87	18060.6	5008.21	23068.8	2	0	1	0	3	2
40	5003	2018	1	49	3	94771.5	2668	97439.5	263592	361031	1	1	2	1	2	1
41	5002	2016	2	6	1	18076.4	3189.28	21265.7	3690.26	24956	2	1	1		2	2
42	7001	2017	1	8	2	5352.28	515	5867.28	4217.44	10084.7	2	1	1	0	1	2
43	4001	2017	1	21	3	6517.16	3189.28	9706.44	2635.9	12342.3	2	1	2	1	2	2
44	7002	2017	2	33	3	235826	13909.1	249735	26359	276094	2	0	2	0	2	1
45	2018	2018	2	0	1	36946.9	3633.6	40580.5	41383.9	81964.3	2	1	4	1	2	1
46	7004	2014	1	7	2	358488	13623.8	372111	131796	503907	1	0	1	1	2	1
47	1106	2018	1	40	3	133004	13280	146284	56408.5	202693	2	0	2	0	2	1
48	2011	2014	1	18	3	11645.1	3189.28	14834.3	5271.8	20106.1	2	0	3		1	2
49	2015	2015	2	10	2	14540.3	3189.28	17729.6	3690.26	21419.8	2	0	1		1	2
50	3009	2018	2	12	2	32064.8	2667.86	34732.7	7644.11	42376.8	1	1	1	0	3	2
51	7007	2013	1	8	2	9180.44	1106.41	10286.9	4481.03	14767.9	2	0	1	0	3	2
52	1103	2018	1	12	2	15150.9	4125	19275.9	7644.11	26920	2	0	1	0	1	2
53	1201	2015	2	17	2	135323	1804.09	137127	65897.8	203025	2	0	3	0	3	1
54	1102	2013	1	5	1	17633.2	83.4677	17716.7	6326.16	24042.8	1	1	1	1	2	2
55	2008	2014	1	22	3	10183.4	3189.28	13372.7	5798.98	19171.7	1	1	3		3	2
56	3013	2017	1	59	3	336811	9278.24	346089	39274.9	385364	1	0	4	0	2	1
57	2010	2016	1	23	3	9368.27	3189.28	12557.6	3690.26	16247.8	2	1	2		2	2
58	3002	2018	1	23	3	25110.3	3189.28	28299.6	3690.26	31989.9	1	1	2	1	2	2
59	2016	2014	2	7	2	30260.8	3189.28	33450.1	3426.67	36876.8	2	1	1		3	2
60	2002	2015	1	9	1	83438.1	10053.1	93491.2	15551.8	109043	2	1	1	0	1	1
